# Supplementary material for: Highly Resolved Community Sewage Metagenomics Unveiling Landscape and Transmission Patterns of Antibiotic Resistome in Hong Kong Populations
Source: Adv Sci (Weinh). 2026 Feb 27;13(20):e08389. doi: 10.1002/advs.202508389 (PMC13067863; doi:10.1002/advs.202508389)
Supplement: Supplementary file 2 — Supporting File 2: advs73551‐sup‐0002‐Supporting information II.xlsx. [file ADVS-13-e08389-s002.xlsx]

## Sheet: Cover sheet
	Supporting Information II (SI2) for
	Highly resolved community sewage metagenomics unveiling landscape and transmission patterns of antibiotic resistome in Hong Kong populations
	Jiahui Ding1, Mengying Wang1, Xiaoqing Xu1, Dou Wang1, Xi Chen1, Shuxian Li1, Xiawan Zheng1, You Che4, Yu Deng1,5, Tommy T.Y. Lam4,6,7,8, Liguan Li1,2*, Tong Zhang1,3,9,10,11*
	Affiliations
	1 Environmental Microbiome Engineering and Biotechnology Lab, Center for Environmental Engineering Research, Department of Civil Engineering, The University of Hong Kong, Pokfulam Road, Hong Kong SAR, China.
	2 Department of Science and Environmental Studies, The Education University of Hong Kong, 10 Lo Ping Road, Tai Po, New Territories, Hong Kong SAR, China.
	3 School of Public Health, The University of Hong Kong, Pokfulam Road, Hong Kong SAR, China.
	4 HKU-Pasteur Research Pole, The University of Hong Kong, Sassoon Road, Hong Kong SAR, China.
	5 Faculty of Dentistry, The University of Hong Kong, Pokfulam Road, Hong Kong SAR, China.
	6 State Key Laboratory of Emerging Infectious Diseases, School of Public Health, The University of Hong Kong, Sassoon Road, Hong Kong SAR, China.
	7 Centre for Immunology & Infection, 17W Hong Kong Science & Technology Parks, Hong Kong SAR, China.
	8 The Hong Kong Jockey Club Global Health Institute, Hong Kong SAR, China.
	9 Department of Environmental Science and Engineering, Macau University of Science and Technology, Macao SAR, China.
	10 State Key Laboratory of Marine Environmental Health, City University of Hong Kong, Hong Kong SAR, China.
	11 Shenzhen Institute of Research and Innovation, The University of Hong Kong, Shenzhen, China.
	*Corresponding author.
	E-mail: zhangt@hku.hk; lilig@eduhk.hk
	Phone: +852-2857 8551; Fax: +852-2859 5337

## Sheet: Table S1
Table S1. Statistics of Illumina and Nanopore sequencing data.
Sample	Illumina data		Nanopore data
	Number of reads	Total bases	Number of reads	Total bases	Min read length	Max read length	N50 length	Mean read quality
Summer_CW1	70854068	10682155509	2195528	13004827661	1000	110681	7412	20.5
Summer_CW2	77394030	11639959103	2176244	12452777565	1000	107117	7169	20.4
Summer_S1	70815834	10662995595	2888637	14361987698	1000	121703	6917	20.7
Summer_S2	73557320	11085877575	2438898	13440813046	1000	131871	7780	20.6
Summer_E5	70736952	10664402424	2587765	13709381158	1000	148474	6756	20.6
Summer_E6	83050600	12525212269	2435237	13453383929	1000	98715	7147	20.6
Summer_E7	75473270	11375867624	2379133	9738037213	1000	131489	6441	19.2
Summer_YMT1	75204020	11335140042	3086394	13378963065	1000	112783	6510	19.7
Summer_YMT2	78323720	11799032554	2998791	12116161473	1000	208894	6144	19.5
Summer_SK3	102270560	15392099334	3053128	11310875857	1000	109675	5455	19.4
Summer_ST01	78089432	11764045558	2441528	11136216675	1000	145082	7418	19.6
Summer_ST03	83189946	12533066414	2496114	11480821762	1000	153506	7324	19.6
Summer_ST04	84993148	12803301138	3538249	14723550616	1000	134993	6028	19.4
Summer_N1	84354642	12694684318	2934096	12710280279	1000	134879	6522	19.4
Summer_KT1	89460020	13480025980	2742048	12410329879	1000	151033	6627	19.4
Summer_KT2	75210610	11336410984	2815508	11850571897	1000	164632	6457	19.4
Summer_KT4	83590252	12594404592	2768077	11375963356	1000	146934	6375	19.3
Summer_KT5	79294510	11966900671	2114837	12638911769	1000	137666	8007	20.2
Summer_WTS1	72579804	10951343007	2156500	12053399940	1000	107413	7687	20.1
Summer_WTS3	76663036	11568251893	2183545	11844980146	1000	147914	7493	20.1
Summer_SSP1	71965972	10858917949	2501691	14258968626	1000	102157	7699	20.1
Summer_SSP3	76725554	11575778046	2363319	13492310513	1000	113373	7699	20
Summer_TM1	77896902	11753833349	2970009	14356694304	1000	140083	6444	20.1
Summer_TM3	72816994	10988509685	2668196	14263848778	1000	213126	6969	20.1
Summer_TM2	73869618	11145093638	2620853	13108029305	1000	140597	6589	20.1
Summer_TM4	74434684	11232603525	2362140	13788031923	1000	131762	8048	20.1
Summer_YL3	73333028	11064930268	3000138	15316980841	1000	165615	6680	20
Summer_E1	94834630	14310942681	3212031	15793492585	1000	249934	6206	19.8
Summer_E2	82539998	12452449298	2653296	13789870758	1000	169707	7192	20.2
Summer_E3	67940156	10252362794	2377232	13419619243	1000	126643	7821	19.7
Summer_E4	79999902	12070334920	2508544	13828499379	1000	94586	7774	19.8
Summer_NP2	70075564	10575279928	2841389	15908009649	1000	134556	7599	19.7
Summer_I1	75346242	11368463601	2783280	15203556204	1000	106297	7849	19.8
Summer_WTS4	71601036	10805041342	2962972	16572067209	1000	146710	7387	19.7
Summer_SSP4	65037484	9813384747	3189907	16509605747	1000	191689	7032	19.8
Summer_WTS2	88115536	13274557368	2703381	11356010219	1000	119062	6308	19.5
Summer_SSP2	69318634	10459703446	2485994	14084140115	1000	130024	7833	20.9
Summer_KC3	72055228	10871679809	2256659	13120400047	1000	98769	7893	20.9
Summer_KC4	65193664	9837584077	2752154	16592553714	1000	145663	8177	20.8
Summer_SK1	67381966	10166200607	2676700	15393536895	1000	129573	7718	20.8
Summer_SK2	65268582	9848182282	2523649	14846543378	1000	137095	8427	21
Summer_YL1	71438854	10776392794	2568145	14695233480	1000	118524	8171	21.3
Summer_YL2	67277022	10148670054	2925272	17213546392	1000	71552	8114	21.1
Summer_YL5	72048348	10869445019	2724914	14703711052	1000	65669	7410	21.2
Summer_YL6	84817360	12796218207	2968410	16233076335	1000	100485	7531	21.1
Summer_WC1	77946358	11759837765	2908909	17093575769	1000	69876	7904	21
Summer_WC2	/	/	2908350	15436877434	1000	65439	7192	21.1
Summer_NP1	72238254	10900877212	2557851	14516248995	1000	161353	7265	20.6
Summer_NP4	72469788	10935631898	3036520	18440720921	1000	238150	7792	20.6
Summer_NP5	65899258	9943200465	2467096	14968570819	1000	111527	7916	20.6
Summer_KC2	66208110	9991715618	2820349	17406395773	1000	112647	7918	20.7
Summer_TW1	72530340	10942774370	2672598	15433134499	1000	97320	7559	20.6
Summer_TW2	66041144	9964616992	3320620	19491366804	1000	382310	7386	20.3
Summer_TW4	73934000	11153995361	2599036	17119527513	1000	128689	8536	21
Summer_TY1	72294518	10906945114	2486823	15595968870	1000	142504	8237	21.1
Summer_ST02	86257776	13011502558	2430336	15281350185	1000	127811	8112	21
Summer_TP1	82057532	12381103716	2441534	14455440109	1000	119311	7667	21.1
Summer_YL4	92513658	13947386550	2249507	12976028198	1000	101184	7822	20.9
Summer_NP3	87607082	13216633594	2504074	14614465313	1000	104874	7786	21.2
Summer_KC5	77426004	11679676165	2890904	17199082100	1000	129592	7949	21
Summer_KwC2	76933984	11603872066	3409707	20618784180	1000	110158	8309	21.2
Summer_S5	88978210	13393226090	3307400	18586932342	1000	153141	7152	20.5
Summer_CW4	85628454	12909426765	3046696	19412671185	1000	223954	8168	21.2
Summer_KC6	78738246	11880805187	2894993	18211919242	1000	122785	8672	21.1
Summer_KT6	67616258	10199171844	2188698	13230173671	1000	492108	8368	21.3
Summer_TW5	101285502	15280322531	3337701	20558488098	1000	134641	8155	20.5
Summer_YMT3	81681392	12320155139	1877823	11697870277	1000	83414	8154	20.8
Summer_S3	84727452	12781958671	2454166	14096582328	1000	103178	7368	21
Summer_N3	92676076	13980764136	3101796	20023890193	1000	94278	8359	20.5
Summer_ST10	77274118	11656844180	2001355	11721124946	1000	99474	7881	21.1
Summer_TM6	76673688	11566770654	2017083	12132451323	1000	118488	8392	21
Summer_ST11	85677970	12927895945	1997459	13241497490	1000	129938	9005	21
Summer_ST13	80194082	12100213540	2299308	14551636387	1000	124674	8320	20.9
Summer_TP2	84460758	12744518890	2770893	15951440375	1000	310618	7139	20.5
Summer_TP5	85804704	12948172067	2573923	15720085227	1000	230986	7924	20.6
Summer_TP6	69848356	10539784004	2892809	17507935342	1000	186896	7904	20.8
Summer_TM5	79006078	11922313246	3813144	21666854513	1000	208930	6860	20.4
Summer_S4	84171454	12697075964	2747808	16252452678	1000	145681	7506	20.8
Summer_ST07	84666312	12774748807	2929990	16985658625	1000	122250	7408	20.7
Summer_I3	81865650	12353435262	2804207	17413026698	1000	126544	7689	20.7
Summer_I4	94957694	14329208232	1866413	14348361979	1000	147118	10122	20
Summer_S8	71152124	10736446915	2273738	14876888328	1000	161333	8874	21.1
Summer_S9	89801340	13550578099	3310201	18861586997	1000	163445	7053	20.5
Summer_CW3	78138868	11792319726	1987737	13323113083	1000	85799	8815	21.2
Summer_N4	89529734	13510679049	2366508	15299691431	1000	78803	8411	21
Summer_N5	85703726	12932255646	2008097	13508252700	1000	78925	9035	21.1
Summer_ST12	93822102	14159118149	2078528	14048803572	1000	216289	8606	21.1
Summer_ST08	75650540	11414849947	2066368	12002175947	1000	123010	7714	21.1
Summer_TP4	70815778	10685382970	2074046	13813947730	1000	77874	9372	21.2
Summer_TP7	70825498	10684675075	1957285	10495682205	1000	73100	7174	21.2
Summer_SSP5	84801692	12796024231	2388108	15316192727	1000	107526	8297	20.9
Summer_TST1	70932324	10701761507	1828653	11341723151	1000	145081	8769	21.3
Summer_S6	70560908	10645017553	2620654	15522652281	1000	68040	7704	21.1
Summer_KwC3	84868742	12800867985	2298325	13474917459	1000	68115	7680	21.1
Summer_ST05	68109290	10275145529	2454391	11596100175	1000	63064	5889	21
Winter_CW1	89414846	13450967090	3805251	19735756181	1000	170961	6924	21
Winter_CW2	76072986	11439722902	3204354	14073563720	1000	101816	6138	20.7
Winter_S1	89767558	13512845832	3002634	12210086165	1000	144331	5485	21
Winter_S2	77029596	11602966992	3510731	16538483101	1000	117597	6452	21.4
Winter_E5	79619634	11992831364	3417582	15337794111	1000	162220	6019	20.9
Winter_E6	83053750	12508694108	3170573	13837307503	1000	122732	5910	20.8
Winter_E7	83078872	12504629508	2503268	10483713570	1000	153317	5655	21
Winter_YMT1	86953744	13082394790	3103263	11786709474	1000	154972	4886	20.8
Winter_YMT2	98166588	14779218462	3050836	11738510469	1000	140800	4862	21
Winter_SK3	88895714	13365598180	3341861	13459599567	1000	143982	5255	20.8
Winter_ST01	95806044	14401760962	3114779	13792564794	1000	181167	5796	20.7
Winter_ST03	83258690	12534135420	3865755	15734889588	1000	143777	5309	20.7
Winter_ST04	85202036	12843542004	2923878	15683847162	1000	113084	7726	20.7
Winter_N1	79305674	11930608512	2606746	10724654538	1000	368611	6026	20.8
Winter_KT1	86138666	12977660004	2363218	11863384321	1000	143955	7237	20.8
Winter_KT2	73536956	11085129958	2771468	13934683191	1000	103177	7584	20.8
Winter_KT4	78399362	11809431696	2913595	16798168741	1000	111893	10108	21.1
Winter_KT5	82511072	12434359206	2508759	11245121038	1000	219833	6671	21.1
Winter_WTS1	70179454	10573439410	2535245	12158999533	1000	132670	7115	21.1
Winter_SSP1	74439644	11219874500	2303210	12060171314	1000	145623	7739	20.7
Winter_SSP3	68106222	10263487248	3485995	17182483208	1000	110080	7069	20.6
Winter_TM1	/	/	2849689	13489859785	1000	162259	6827	20.8
Winter_TM3	71338280	10749632454	2448025	14228277102	1000	123986	7742	21
Winter_TM2	72032044	10856698444	3134785	18478382300	1000	146906	8077	20.9
Winter_TM4	/	/	3680566	19318862045	1000	151667	7596	19.7
Winter_YL3	66871760	10063680864	3097000	16954617092	1000	160199	7499	20.8
Winter_E1	79275140	11949150954	2713875	15241279528	1000	137559	7301	20.9
Winter_E2	72219388	10873741878	3383726	19180232712	1000	166414	7283	20.8
Winter_E3	73376496	11036142852	4066100	20947661402	1000	134546	6933	20.4
Winter_E4	100630868	13237592428	4850164	13414391351	1000	123911	3088	19.8
Winter_NP2	67498308	10170803596	4544624	24760913118	1000	141434	7309	20.2
Winter_I1	69018054	10345955070	4028453	21182936054	1000	137522	7294	20.2
Winter_WTS4	72252730	10794224640	3628030	12248597219	1000	92549	4172	20.5
Winter_SSP4	72468684	10925290630	3605609	15898252196	1000	226826	6428	19.4
Winter_WTS2	/	/	6166215	13978857512	1000	120735	2429	21.7
Winter_SSP2	90939908	13092128212	5817147	17708694418	1000	114937	3605	21
Winter_KC3	102551500	13301248006	4552723	10704984685	1000	111621	2560	20.9
Winter_KC4	86134246	12510966186	4357528	16043802780	1000	104230	4779	20.1
Winter_SK1	100017172	14010405334	3557592	17365346637	1000	121378	6929	21.2
Winter_SK2	82881630	12090385526	4819662	15403233238	1000	132901	3907	20.5
Winter_YL1	118177980	15946644090	4222997	10911869984	1000	86907	2902	20.3
Winter_YL2	117947182	16729793628	3643791	13665095185	1000	106632	5083	20.7
Winter_YL5	85438702	12394902346	2860351	9878237209	1000	111387	4377	20.6
Winter_YL6	78553560	11591040830	3092183	12230411722	1000	102244	5292	20.5
Winter_WC1	79623618	11730458722	3807847	14457873015	1000	105580	4932	20.5
Winter_WC2	77586466	11509445136	4517837	13580441147	1000	108396	3574	20.1
Winter_NP1	91779722	13481810088	2497285	18071316204	1000	148879	10091	20.1
Winter_NP4	81242466	11989518612	3019090	16892286464	1000	146726	8046	20.4
Winter_NP5	69978798	10531174120	2542635	12996924786	1000	141414	7287	20.5
Winter_KC2	85969188	12725625022	2774161	15787487162	1000	134089	7672	20.4
Winter_TW1	71762040	10779088220	2247888	11369997582	1000	119539	7131	20.4
Winter_TW2	93889160	13834287930	3180652	20130748657	1000	135638	8348	20.3
Winter_TW4	84505882	12467184444	2370486	18811566406	1000	143403	12239	20.9
Winter_TY1	73015134	10977199314	2488770	14082779097	1000	131882	9557	20.3
Winter_ST02	72635250	10941977734	2133202	12459346118	1000	103557	8814	20.2
Winter_TP1	91077098	13452784456	2863156	13099505640	1000	122696	8067	20
Winter_YL4	73138122	11010910744	2805112	14698619508	1000	141845	8849	19.9
Winter_NP3	72312354	10878245640	2016040	10465197748	1000	134589	9610	20.3
Winter_KC5	71256870	10730802878	2648447	11154419581	1000	149655	6142	19.5
Winter_KwC2	69360226	10465488746	2730864	12235802069	1000	102246	6425	19.6
Winter_S5	69602794	10503671170	3013953	17529348679	1000	80077	8238	19.9
Winter_CW4	69318374	10453660376	2165012	9685561307	1000	128929	6556	19.3
Winter_KC6	76546146	11531234614	2775629	11995949724	1000	115805	5835	19.5
Winter_KT6	79680418	11993102162	2752764	12556885614	1000	145464	6466	19.6
Winter_TW5	79693316	11989610884	3724900	17116142556	1000	152894	6552	19.3
Winter_YMT3	76628102	11548882060	2328428	10347291604	1000	106445	6416	19
Winter_S3	74406822	11209869520	3303797	14699198853	1000	179605	6438	19.2
Winter_N3	69337170	10446812626	2500093	10701656369	1000	199264	6203	19
Winter_ST10	73919096	11142079910	2956308	14817403054	1000	148373	7508	19.4
Winter_TM6	76514630	11532712450	2672441	12238539246	1000	168847	6695	19.1
Winter_ST11	81402938	12169453444	5022230	18997282930	1000	138182	5004	19.2
Winter_ST13	74746254	11078468916	4754745	19081342287	1000	146541	5246	19.3
Winter_TP2	88201182	12730587272	4004227	10458106495	1000	168890	2982	19.4
Winter_TP5	78408040	11645267456	4080600	15400243058	1000	151762	4937	19.5
Winter_TP6	70750430	10581583886	3582709	13633879637	1000	198889	4962	19.4
Winter_TM5	80699280	11883637492	4410674	12584601636	1000	234174	3302	19.7
Winter_S4	86659916	12476057234	5215764	14893776203	1000	119777	3358	19.1
Winter_ST07	82667388	12228880724	5197742	13116965074	1000	183073	2844	19.1
Winter_I3	83962102	12379747606	4360689	12019743938	1000	189220	3318	19.3
Winter_I4	81875046	11814200622	4676785	15779713885	1000	196756	4141	19.5
Winter_S8	69807000	10445613160	4164194	15877944106	1000	502628	4938	19.6
Winter_S9	91939938	12860116688	4451965	12798307393	1000	151438	3355	19.6
Winter_CW3	67637310	10180393232	2990756	14609848284	1000	181498	7312	19.5
Winter_N4	80735654	12165451374	3019330	13231852071	1000	200734	6540	19.5
Winter_N5	85649696	12893661756	2810458	12708231769	1000	211840	6790	19.4
Winter_ST12	75579404	11380869462	2437147	11846250485	1000	196656	7493	19.2
Winter_ST08	79494544	11978938710	2880315	16149781298	1000	152674	8232	19.7
Winter_TP4	77350532	11642886332	2532119	12010561459	1000	192755	7322	19.3
Winter_TP7	76358812	11499973678	3517575	15161618806	1000	165937	6008	19.3
Winter_SSP5	76154364	11473724918	3246396	14487474318	1000	164301	6234	19.4
Winter_TST1	69928900	10535921848	2712548	11946255444	1000	187229	6665	19.2
Winter_S6	77382588	11653926980	2571752	11478447808	1000	181796	6350	19.3
Winter_KwC3	72219894	10885803238	3908208	17978343017	1000	157668	6374	19.5
Winter_ST05	73631574	11101884086	3484356	12137265969	1000	185598	4906	19.2

## Sheet: Table S2
Table S2. The assembly statistics of short- and long-read metagenomes.
Sample	Illumina read assemblies					Nanopore read assemblies
	Number of reads	Total bases	Min read length	Max read length	N50 length	Number of reads	Total bases	Min read length	Max read length	N50 length
Summer_CW1	138179	329267677	1000	105326	2701	30179	781494483	1000	1588205	47439
Summer_CW2	153457	360398105	1000	87371	2634	31327	800322331	1001	1933261	47856
Summer_S1	127221	315239900	1000	152074	2878	34008	740706325	1000	1778195	44272
Summer_S2	132174	332099440	1000	120383	2966	25313	685765948	1001	2648311	55010
Summer_E5	145144	352289770	1000	144365	2777	30442	764196095	1002	1591380	47519
Summer_E6	150547	378912880	1000	112589	2973	30671	805230702	1001	1645459	51040
Summer_E7	177374	459391002	1000	129376	3128	24249	576690682	1001	1329954	47254
Summer_YMT1	171133	404379388	1000	126881	2641	33782	698631575	1000	1341102	38793
Summer_YMT2	162066	393795670	1000	202022	2790	27218	571471843	1000	2195531	39905
Summer_SK3	195187	444970353	1000	124013	2456	26367	501256180	1002	1756308	34229
Summer_ST01	164193	392169919	1000	120305	2694	24061	567710825	1000	1593721	49272
Summer_ST03	178012	433739703	1000	155600	2779	24388	594560946	1001	1200932	51710
Summer_ST04	187571	465881837	1000	134347	2893	36177	793053534	1000	2312574	43099
Summer_N1	180266	431131552	1000	130727	2721	29358	651479866	1000	1738155	45838
Summer_KT1	194499	480874018	1000	149626	2874	30379	703491110	1000	1991687	44642
Summer_KT2	159031	430008749	1000	148510	3429	26088	619606645	1000	3114391	51275
Summer_KT4	195719	491924667	1000	121498	2953	27808	655736679	1001	2440806	48742
Summer_KT5	157817	405390044	1000	241928	3078	25099	736229945	1002	2364055	58398
Summer_WTS1	145307	376355831	1000	164308	3114	24150	673385094	1000	2135847	56606
Summer_WTS3	156293	416103912	1000	131646	3290	24264	681762791	1001	2627047	56152
Summer_SSP1	148520	373796449	1000	165342	2963	28874	791545467	1001	1531644	54235
Summer_SSP3	165547	412284864	1000	219637	2910	29421	800584253	1004	1971408	52902
Summer_TM1	156197	391244681	1000	117843	2959	41098	840234684	1000	1848739	39566
Summer_TM3	141655	383576974	1000	172420	3362	28348	720215951	1000	1772993	50702
Summer_TM2	145598	391344228	1000	139298	3346	27963	703947109	1001	3044322	49135
Summer_TM4	141715	362504104	1000	122659	3074	27774	760373058	1001	1673158	52381
Summer_YL3	149980	367895787	1000	108576	2821	33012	813826193	1001	2672875	44878
Summer_E1	181831	440941413	1000	132305	2760	36208	858344493	1001	1550471	43954
Summer_E2	150723	381855628	1000	139127	3007	26394	682902296	1000	1656607	50207
Summer_E3	142933	364469224	1000	202938	3028	27677	765511567	1000	2259839	51896
Summer_E4	147863	382560974	1000	187508	3091	26282	727837714	1001	2534487	53672
Summer_NP2	140159	357106900	1000	118639	3048	32507	894020676	1001	2217964	54257
Summer_I1	144420	366979969	1000	125003	3039	29434	810294045	1002	2453589	52256
Summer_WTS4	148890	379599432	1000	144408	3005	32901	879344738	1002	1374570	50828
Summer_SSP4	131885	330930342	1000	165743	2966	34470	883287111	1001	2489962	46742
Summer_WTS2	198850	510239507	1000	121707	3078	28352	667248455	1001	2740438	48084
Summer_SSP2	136808	355403610	1000	122599	3160	28838	798609596	1000	3372384	51855
Summer_KC3	152238	375199640	1000	169216	2826	29811	816267914	1001	4281652	50761
Summer_KC4	131941	339752969	1000	144456	3077	32412	904294800	1001	1846649	53080
Summer_SK1	149428	363227037	1000	142741	2785	33635	929798516	1000	2467374	51803
Summer_SK2	139426	356150689	1000	210953	3039	28552	827599158	1000	1744809	61228
Summer_YL1	134296	348066576	1000	89373	3103	26512	745271912	1000	1549214	56664
Summer_YL2	131319	342484142	1000	159863	3154	31382	863333383	1000	3280520	55569
Summer_YL5	130741	314025570	1000	134086	2705	29252	763835670	1001	2164897	49486
Summer_YL6	147042	355889398	1000	134845	2736	31462	833725262	1004	2871864	51585
Summer_WC1	144344	344807190	1000	113381	2687	34457	914208840	1000	1665519	50641
Summer_WC2	/	/	/	/	/	34882	861050439	1001	1902944	44685
Summer_NP1	156593	383352679	1000	116308	2819	34010	865264761	1005	1119086	46335
Summer_NP4	150822	381065424	1000	201431	2958	36562	970171419	1000	1570033	50509
Summer_NP5	131052	335799891	1000	144488	3077	31855	838739118	1004	1689013	48736
Summer_KC2	136157	344083829	1000	177798	2987	35900	942046062	1003	1391963	49169
Summer_TW1	139593	340373781	1000	83364	2781	32608	820360850	1000	1579976	46669
Summer_TW2	151526	359762743	1000	114340	2673	45339	1183014879	1003	2114501	47450
Summer_TW4	167065	397202719	1000	206426	2675	33226	1058928918	1001	2052079	58161
Summer_TY1	151894	367272293	1000	112888	2756	34111	913939616	1000	1428746	51128
Summer_ST02	185387	437650047	1000	122503	2656	37403	1039228188	1005	4497352	52468
Summer_TP1	153378	377310385	1000	153761	2839	33000	873916795	1005	3293481	47952
Summer_YL4	167318	404430073	1000	101689	2765	29348	794334245	1002	2065516	49201
Summer_NP3	151685	387137225	1000	146795	3043	29291	772241820	1001	1420952	49353
Summer_KC5	144200	361098109	1000	132289	2927	36098	967673807	1001	1460495	50595
Summer_KwC2	135436	355329745	1000	122529	3202	36537	986029560	1000	2858617	52776
Summer_S5	162341	356323472	1000	128485	2351	44872	1097673308	1000	3087583	43597
Summer_CW4	138100	342065311	1000	119924	2875	38234	981538477	1001	1504190	47265
Summer_KC6	135407	347598089	1000	143673	3043	34084	918749569	1000	1461851	53015
Summer_KT6	125137	323203687	1000	130780	3112	26426	726755927	1000	2680075	51853
Summer_TW5	173052	440767954	1000	274493	2977	41172	1100193939	1000	3121854	52495
Summer_YMT3	153529	368106411	1000	173049	2716	27624	727164954	1000	1701303	48031
Summer_S3	137303	363122850	1000	120920	3248	28198	701370768	1002	1788214	48100
Summer_N3	154971	397557175	1000	118564	3081	39170	1058742184	1000	2967064	54703
Summer_ST10	142129	368073842	1000	120955	3125	23578	638278651	1001	2716586	53363
Summer_TM6	134411	344210823	1000	118615	3054	24104	660043939	1000	1449653	54649
Summer_ST11	129663	332476743	1000	187555	3043	25322	675319755	1000	1803836	52588
Summer_ST13	133886	346415021	1000	197394	3078	28922	750133181	1000	1805154	50270
Summer_TP2	134288	320715418	1000	123058	2693	36405	786167239	1001	2004179	37915
Summer_TP5	146628	358528731	1000	117485	2825	32297	836967391	1000	3616518	48549
Summer_TP6	125794	320116117	1000	186690	3004	33215	856923077	1000	3438469	50431
Summer_TM5	148657	378076868	1000	333506	3005	50278	1177198996	1000	4069629	42620
Summer_S4	152530	385879309	1000	231410	2987	34313	873917788	1001	1493470	49369
Summer_ST07	149502	383968447	1000	148301	3074	34087	898944920	1000	2317860	52494
Summer_I3	136943	319038477	1000	108902	2602	35933	844528979	1002	1313740	43907
Summer_I4	212506	514721823	1000	608667	2709	25656	1068574836	1008	5205663	79680
Summer_S8	114314	304887757	1000	378600	3253	22698	661895030	1000	3684915	63560
Summer_S9	159454	393195952	1000	209820	2843	42349	1012776556	1000	2953611	43911
Summer_CW3	147820	381118855	1000	379567	3075	28496	777976259	1000	2562943	55816
Summer_N4	153740	404013548	1000	129269	3245	31684	836538791	1002	1532888	53002
Summer_N5	147199	394267728	1000	165817	3298	26936	751610661	1000	1776933	58210
Summer_ST12	177436	441965096	1000	199730	2865	25048	820857134	1000	3221863	69184
Summer_ST08	131462	338059998	1000	164508	3052	24757	633986549	1000	1673012	49374
Summer_TP4	121560	337063635	1000	126180	3495	23470	672963658	1001	1265649	62500
Summer_TP7	135091	355382993	1000	133790	3220	22763	592973429	1002	1431677	50085
Summer_SSP5	147961	372973605	1000	302507	2934	29222	828297296	1000	3604914	54883
Summer_TST1	139882	351573959	1000	149299	2961	23241	650439747	1000	1211511	56818
Summer_S6	134336	355267263	1000	152033	3240	29719	799495233	1001	1829501	54744
Summer_KwC3	136229	345604256	1000	120510	3000	26270	667145312	1000	1356119	48735
Summer_ST05	140724	337166282	1000	105544	2734	28748	634535307	1000	1105489	37909
Winter_CW1	158629	380676708	1000	239326	2730	35348	842711448	1000	2312663	44192
Winter_CW2	177341	438616592	1000	120335	2908	40794	802452747	1001	1460713	38431
Winter_S1	173024	468721101	1000	167296	3386	32124	567566050	1000	3238453	35580
Winter_S2	124664	316484996	1000	128050	3015	31086	600078694	1000	2587127	36787
Winter_E5	170783	425100797	1000	131250	2900	40245	762498632	1000	1507371	36068
Winter_E6	171098	447121007	1000	165452	3186	38042	702221165	1000	1343781	35401
Winter_E7	170739	448875178	1000	164565	3231	31541	536566307	1001	2125470	31456
Winter_YMT1	210166	514305064	1000	110501	2812	42423	697156240	1000	2145337	28974
Winter_YMT2	214505	524248464	1000	138873	2808	40358	648969321	1000	2204847	28648
Winter_SK3	176031	415352803	1000	122792	2644	40532	677527838	1000	1146649	29668
Winter_ST01	224159	545115274	1000	165238	2795	44164	839290776	1000	1782865	35414
Winter_ST03	176815	448541429	1000	148357	3011	45166	767295113	1000	2375394	32348
Winter_ST04	204451	514314657	1000	324721	2952	32068	899982190	1002	2500349	57594
Winter_N1	177678	429475687	1000	118566	2766	28585	591629592	1000	1587931	43371
Winter_KT1	198428	513257145	1000	172532	3116	31895	727475620	1001	1394101	46355
Winter_KT2	169819	447847345	1000	284903	3220	32646	788413714	1000	3530676	51904
Winter_KT4	76048	184624799	1000	171475	2747	13950	312538915	1000	2657975	48691
Winter_KT5	170503	420857060	1000	140055	2859	27124	558485267	1003	2169487	42451
Winter_WTS1	155629	402518148	1000	173006	3104	28054	641608090	1000	1322963	51350
Winter_SSP1	171296	430351169	1000	253252	2942	28404	701143346	1000	1542260	51406
Winter_SSP3	159307	381598613	1000	90866	2714	43185	984877898	1001	2428555	48044
Winter_TM1	/	/	/	/	/	34304	730588541	1000	1911307	39476
Winter_TM3	149928	386404307	1000	171821	3105	27287	744788537	1001	1706657	52931
Winter_TM2	132707	341741380	1000	175205	3083	25724	677254622	1002	2943864	53156
Winter_TM4	/	/	/	/	/	34667	815049685	1000	2816793	47126
Winter_YL3	150723	356986799	1000	110743	2669	28242	782891369	1001	2678587	55389
Winter_E1	180128	451749350	1000	122342	2945	31686	833056659	1000	1474626	49509
Winter_E2	171608	415371124	1000	225038	2748	40450	1112099957	1002	4374174	52281
Winter_E3	165756	403380771	1000	117258	2813	38526	1064880285	1002	4231793	53125
Winter_E4	104455	194838463	1000	52180	1874	56352	643789623	1000	1177849	16680
Winter_NP2	163765	409484967	1000	154592	2946	46617	1315714581	1001	4054645	55920
Winter_I1	133885	337393550	1000	150286	2984	33953	918697313	1000	4766409	55216
Winter_WTS4	152456	377975231	1000	96655	2891	34478	591040043	1000	1544205	31941
Winter_SSP4	149276	365887219	1000	105020	2833	37260	830134689	1001	1659198	44276
Winter_WTS2	/	/	/	/	/	44426	261751164	1002	734478	7409
Winter_SSP2	152395	353784096	1000	121148	2584	55507	844332791	1000	1080523	26211
Winter_KC3	9194	13124770	1000	34509	1315	34873	218089736	1001	512014	8170
Winter_KC4	152912	358866585	1000	162336	2613	44492	849981700	1002	1076234	36356
Winter_SK1	64288	140662714	1000	106512	2328	20162	417618792	1002	1386312	42313
Winter_SK2	157864	384207902	1000	136836	2815	42980	734082522	1000	1364854	33077
Winter_YL1	105644	169721475	1000	68120	1581	67778	600216247	1000	2040376	13448
Winter_YL2	158706	388748220	1000	103819	2839	33387	685899786	1003	1871880	43643
Winter_YL5	155710	337946061	1000	171540	2298	32517	554411003	1002	824885	28959
Winter_YL6	159767	357504323	1000	99948	2421	37589	744595941	1000	2595348	36365
Winter_WC1	147598	366401584	1000	99916	2881	38762	754716697	1000	1398653	36830
Winter_WC2	154834	343707965	1000	337430	2376	44720	660621400	1001	2763907	23747
Winter_NP1	72404	166711255	1000	225752	2531	11875	387736272	1000	5731053	60937
Winter_NP4	136491	312995003	1000	130211	2523	29838	812506665	1000	1993410	53269
Winter_NP5	163458	400416972	1000	228951	2809	34668	798209993	1002	4986871	43718
Winter_KC2	172642	401895389	1000	99557	2594	34859	940277231	1001	1403338	50804
Winter_TW1	153064	365435600	1000	104402	2693	30663	681608391	1004	1673572	41460
Winter_TW2	146744	375513643	1000	175423	3050	36202	997447337	1000	5112069	52059
Winter_TW4	68972	161337507	1000	83436	2573	11721	360514258	1000	3207603	57650
Winter_TY1	160248	402663042	1000	134871	2970	30581	739386646	1001	1907499	47516
Winter_ST02	178020	435336126	1000	198019	2777	26291	748378847	1002	5113565	52765
Winter_TP1	146859	365597440	1000	487205	2916	24317	594511801	1000	4018243	54488
Winter_YL4	159608	379210535	1000	121171	2673	33936	848141489	1000	2093337	50272
Winter_NP3	169424	416728231	1000	105434	2865	22925	569201372	1000	1903165	52237
Winter_KC5	152386	372118193	1000	153905	2815	28629	638998326	1000	4374525	42562
Winter_KwC2	152061	395514086	1000	126078	3172	28339	660262809	1000	2306858	49774
Winter_S5	102010	253787329	1000	104999	2880	22558	569708089	1000	2634064	49949
Winter_CW4	164178	393432655	1000	120356	2721	26599	621258749	1000	1253473	46449
Winter_KC6	176590	417859411	1000	164893	2680	35695	754794820	1002	3428127	40117
Winter_KT6	163663	411434904	1000	135348	2972	31160	714792649	1001	2156482	47063
Winter_TW5	180227	426835729	1000	166889	2636	41544	981932708	1000	2191628	47928
Winter_YMT3	162098	388896930	1000	84567	2737	27641	612038034	1000	1055535	42789
Winter_S3	169316	427658827	1000	159997	3003	34540	809243726	1000	2468143	47862
Winter_N3	147293	364511959	1000	152592	2880	26143	601967876	1001	1595228	47828
Winter_ST10	152942	397801175	1000	120471	3174	27584	683991161	1000	2493148	54536
Winter_TM6	151713	376312858	1000	135962	2909	27806	651133298	1000	1336673	48094
Winter_ST11	157374	389826967	1000	135074	2884	47199	896622377	1000	1688078	35246
Winter_ST13	157130	371297451	1000	129927	2658	55069	1072528697	1000	2112881	36078
Winter_TP2	137548	306542780	1000	162564	2410	67426	589339652	1000	927695	12717
Winter_TP5	150873	364897067	1000	118553	2792	41836	785860749	1001	3461154	34455
Winter_TP6	149993	392149754	1000	343040	3186	38934	759819976	1000	4727050	35833
Winter_TM5	84341	194454382	1000	129962	2531	23971	313430361	1000	816195	20710
Winter_S4	154560	343131513	1000	158821	2398	51134	764264668	1000	931506	24673
Winter_ST07	145017	351933686	1000	161819	2778	79418	697980242	1001	1670971	13340
Winter_I3	128868	275313745	1000	85004	2236	61387	635420198	1000	1223920	16666
Winter_I4	84259	188194116	1000	101287	2404	34418	521852011	1000	1836263	24850
Winter_S8	141192	357482304	1000	225337	3008	38158	746414886	1004	2335215	37488
Winter_S9	109684	232621357	1000	58950	2250	39208	521754135	1005	1075685	20738
Winter_CW3	146795	359831875	1000	180107	2824	31588	790130839	1001	5729213	52863
Winter_N4	162221	406305582	1000	112228	2933	29820	694728867	1000	2352728	49801
Winter_N5	150448	407310470	1000	152605	3428	27549	658497593	1002	6501965	48693
Winter_ST12	154993	385502633	1000	119574	2908	27243	675765493	1001	2298537	52330
Winter_ST08	132682	330681061	1000	165254	2901	24012	653973459	1000	2018008	54917
Winter_TP4	141986	361216115	1000	148562	3014	24615	590311084	1000	2090830	50149
Winter_TP7	168223	428440751	1000	121466	3028	36597	822954028	1001	1668632	45639
Winter_SSP5	177333	432365268	1000	159342	2809	36244	830119293	1000	2091061	47241
Winter_TST1	158382	379846952	1000	121625	2716	29041	662494383	1002	1609826	44556
Winter_S6	168215	429471075	1000	164467	3024	30117	704085440	1000	2476491	45307
Winter_KwC3	172115	412777244	1000	121289	2698	46384	1041286847	1000	1257137	43956
Winter_ST05	140143	367578171	1000	148535	3180	27257	551472643	1000	1130316	38946
